# Supplementary material for: iTRAQ-based proteomic profiling of Vibrio parahaemolyticus under various culture conditions
Source: Proteome Sci. 2015 Jul 29;13:19. doi: 10.1186/s12953-015-0075-4 (PMC4518887; doi:10.1186/s12953-015-0075-4)
Supplement: Additional file 1: Table S1. — GO enrichment analysis of proteins with differential expressions. Table S2. GO enrichment analysis of proteins with differential expressions (biological process). (XLSX 14 kb) [file 12953_2015_75_MOESM1_ESM.xlsx]

## Sheet: Sheet1
Table S1 GO enrichment analysis of proteins with differential expressions (molecular function)
GO ID	GO term	Cluster frequency (%)	Protein frequency of use (%)	P valuea
Data Set VPP/VPW
GO:0016879	ligase activity, forming carbon-nitrogen bonds	7.5	1.82	0.0018
GO:0005488	binding	70	58.47	0.04
GO:0001882	nucleoside binding	32.5	19.91	0.0062
GO:0032549	ribonucleoside binding	32.5	19.8	0.0057
GO:0032550	purine ribonucleoside binding	31.25	19.75	0.0121
GO:0001883	purine nucleoside binding	31.25	19.75	0.0121
GO:0035639	purine ribonucleoside triphosphate binding	31.25	19.75	0.0121
GO:0005524	ATP binding	28.75	17.98	0.0149
GO:0032553	ribonucleotide binding	31.25	20.63	0.0225
GO:0017076	purine nucleotide binding	31.25	20.74	0.0241
GO:0036094	small molecule binding	38.75	26.98	0.0208
GO:0032555	purine ribonucleotide binding	31.25	19.96	0.0141
GO:0030554	adenyl nucleotide binding	28.75	18.76	0.0262
GO:0043167	ion binding	56.25	38.15	0.0011
GO:0043168	anion binding	41.25	25.94	0.0024
GO:0043167	ion binding	43.52	38.15	0.0349
Data Set VPE/VPW
GO:0015603	iron chelate transmembrane transporter activity	3.27	0.52	0.0001
GO:0015343	siderophore transmembrane transporter activity	3.27	0.52	0.0001
GO:0042927	siderophore transporter activity	3.27	0.52	0.0001
GO:0019238	cyclohydrolase activity	1.87	0.36	0.0157
GO:0016614	oxidoreductase activity, acting on CH-OH group of donors	5.61	2.7	0.018
GO:0016616	oxidoreductase activity, acting on the CH-OH group of donors, NAD or NADP as acceptor	5.61	2.39	0.006
GO:0005198	structural molecule activity	11.68	2.86	0
GO:0003735	structural constituent of ribosome	11.68	2.49	0
GO:0005488	binding	65.42	58.47	0.0498
GO:0003723	RNA binding	15.42	5.87	0
GO:0008135	translation factor activity, nucleic acid binding	2.8	0.88	0.0255
GO:0019843	rRNA binding	9.35	1.92	0
GO:0000049	tRNA binding	3.27	1.04	0.0143
GO:0043167	ion binding	46.73	38.15	0.0147
GO:0043169	cation binding	23.83	16.42	0.0064
GO:0046872	metal ion binding	23.36	15.9	0.0055
Data Set VPX/VPW
GO:0009055	electron carrier activity	4.67	2.55	0.0341
GO:0003824	catalytic activity	77.88	72.09	0.0306
GO:0016879	ligase activity, forming carbon-nitrogen bonds	3.74	1.82	0.0262
GO:0016491	oxidoreductase activity	20.56	12.53	0.0001
GO:0016830	carbon-carbon lyase activity	3.74	1.92	0.0394
GO:0016831	carboxy-lyase activity	2.8	0.99	0.0146
GO:0051540	metal cluster binding	5.3	3.01	0.0352
GO:0051536	iron-sulfur cluster binding	5.3	3.01	0.0352
GO:0051539	4 iron, 4 sulfur cluster binding	3.43	1.66	0.0328
GO:0048037	cofactor binding	11.53	8.16	0.0469
GO:0030170	pyridoxal phosphate binding	4.36	2.29	0.0301
GO:0043167	ion binding	47.98	38.15	0.0009
GO:0043169	cation binding	22.74	16.42	0.0056
GO:0046872	metal ion binding	22.43	15.9	0.0038
a Chi-square test
Table S2 GO enrichment analysis of proteins with differential expressions (biological process)
GO ID	GO Term	Cluster Frequency (%)	Protein Frequency of Use (%)	P Value*
Data Set VPP/VPW
GO:0016879	ligase activity, forming carbon-nitrogen bonds	7.5	1.82	0.0018
GO:0005488	binding	70	58.47	0.04
GO:0001882	nucleoside binding	32.5	19.91	0.0062
GO:0032549	ribonucleoside binding	32.5	19.8	0.0057
GO:0032550	purine ribonucleoside binding	31.25	19.75	0.0121
GO:0001883	purine nucleoside binding	31.25	19.75	0.0121
GO:0035639	purine ribonucleoside triphosphate binding	31.25	19.75	0.0121
GO:0005524	ATP binding	28.75	17.98	0.0149
GO:0032553	ribonucleotide binding	31.25	20.63	0.0225
GO:0017076	purine nucleotide binding	31.25	20.74	0.0241
GO:0036094	small molecule binding	38.75	26.98	0.0208
GO:0032555	purine ribonucleotide binding	31.25	19.96	0.0141
GO:0030554	adenyl nucleotide binding	28.75	18.76	0.0262
GO:0043167	ion binding	56.25	38.15	0.0011
GO:0043168	anion binding	41.25	25.94	0.0024
GO:0043167	ion binding	43.52	38.15	0.0349
Data Set VPE/VPW
GO:0015603	iron chelate transmembrane transporter activity	3.27	0.52	0.0001
GO:0015343	siderophore transmembrane transporter activity	3.27	0.52	0.0001
GO:0042927	siderophore transporter activity	3.27	0.52	0.0001
GO:0019238	cyclohydrolase activity	1.87	0.36	0.0157
GO:0016614	oxidoreductase activity, acting on CH-OH group of donors	5.61	2.7	0.018
GO:0016616	oxidoreductase activity, acting on the CH-OH group of donors, NAD or NADP as acceptor	5.61	2.39	0.006
GO:0005198	structural molecule activity	11.68	2.86	0
GO:0003735	structural constituent of ribosome	11.68	2.49	0
GO:0005488	binding	65.42	58.47	0.0498
GO:0003723	RNA binding	15.42	5.87	0
GO:0008135	translation factor activity, nucleic acid binding	2.8	0.88	0.0255
GO:0019843	rRNA binding	9.35	1.92	0
GO:0000049	tRNA binding	3.27	1.04	0.0143
GO:0043167	ion binding	46.73	38.15	0.0147
GO:0043169	cation binding	23.83	16.42	0.0064
GO:0046872	metal ion binding	23.36	15.9	0.0055
Data Set VPX/VPW
GO:0009055	electron carrier activity	4.67	2.55	0.0341
GO:0003824	catalytic activity	77.88	72.09	0.0306
GO:0016879	ligase activity, forming carbon-nitrogen bonds	3.74	1.82	0.0262
GO:0016491	oxidoreductase activity	20.56	12.53	0.0001
GO:0016830	carbon-carbon lyase activity	3.74	1.92	0.0394
GO:0016831	carboxy-lyase activity	2.8	0.99	0.0146
GO:0051540	metal cluster binding	5.3	3.01	0.0352
GO:0051536	iron-sulfur cluster binding	5.3	3.01	0.0352
GO:0051539	4 iron, 4 sulfur cluster binding	3.43	1.66	0.0328
GO:0048037	cofactor binding	11.53	8.16	0.0469
GO:0030170	pyridoxal phosphate binding	4.36	2.29	0.0301
GO:0043167	ion binding	47.98	38.15	0.0009
GO:0043169	cation binding	22.74	16.42	0.0056
GO:0046872	metal ion binding	22.43	15.9	0.0038
a Chi-square test
