# Supplementary material for: iTRAQ-based proteomic profiling of Vibrio parahaemolyticus under various culture conditions
Source: Proteome Sci. 2015 Jul 29;13:19. doi: 10.1186/s12953-015-0075-4 (PMC4518887; doi:10.1186/s12953-015-0075-4)
Supplement: Additional file 5: Table S6. — The correlation of expression between proteins and genes. (XLSX 16 kb) [file 12953_2015_75_MOESM5_ESM.xlsx]

## Sheet: Sheet1 
The correlation of expression between proteins and genes
Protein (iTRAQ)			Gene (qRT-PCR)			The correlation of expression between proteins and genes	Primer sequence
Regulation of Protein			Regulation of Gene
Up-regulated proteins in VPX vs VPW	Flod change	Standard deviation	Gene	Flod changea	Standard deviationb	Correlation	Forward (5'-3')	Reverse (5'-3')
Acetolactate synthase III, small subunit	4.36516	0.193065	VP0353	2.46229	0.13816	Positive	TCGTGTTGTCGGCTTGTTCT	CACTTCCGCTCGAGCAAAAC
Agmatinase	2.07014	0.242729	VPA0169	1.47683	0.120382	Positive	AAGGCTGGATCCAAGCAGTC	ATGCGATGCAAGCGAATGAC
Alcohol dehydrogenase/acetaldehyde dehydrogenase	4.2462	0.0467522	VP2121	1.91521	0.1655	Positive	ACCACCGAACGCTGTTAGAG	CTGACGACAAGACTGGTGCT
ATP-dependent RNA helicase SrmB	6.08135	0.242164	srmB VP0505	1.22688	0.0403463	Positive	TCCAGCATCATCTTGTGCGT	GCAAACGTGGCATATCGCAT
Binding protein component of ABC transporter	13.0617	0.290441	VP10329_19690	1.07923	0.156524	No significant correlation	TTAGACCTGCTCTGGGCTCT	TATTCCGGTTGTTGACGCCA
Immunogenic protein	13.8038	0.0328713	VP1655	1.53421	0.0382035	Positive	CCGCCTTGGATACCTAGTGC	TGGCAGCTAAAATCCGTCGT
Magnesium and cobalt transport protein CorA	8.24138	0.00461582	VPBB_2217	0.716978	0.0792789	Negative	CCAAGACCATGGACCGTTGA	CGTTAAAGACGCAGGCATCG
Malte ABC transporter, periplasmic malte-binding protein	8.16582	0.0027259	VPA1401	1.06069	0.111826	No significant correlation	GAAGCGTAACTTTGCTGCCC	TGGACACCAAGCACAATCCT
Microbial collagenase, secreted	6.79204	0.171914	VPBB_1263	0.91067	0.0730105	No significant correlation	TCTCGTACTACGCCGAATGC	ACGGATGGTTGGGCTACAAG
N-acetyl-gamma-glutamyl-phphate reductase	13.4277	0.194114	argC VIPARK5030_2710	1.07736	0.192719	No significant correlation	GTTCTCTTGCGCCGCTTTAG	AAAGTGTTTGACCCAACGCG
Putative branched-chain amino acid ABC transport system substrate-binding protein	4.13048	0.245006	VP10329_08917	1.47939	0.143958	Positive	TCTTTCAGACCGTCACCTGC	CGGGTGATTTCAAAGCGCAA
Putative multidrug efflux membrane fusion protein	5.29664	0.0780137	VPA1191	1.08485	0.144962	No significant correlation	ATGCTGAACTCAACGCCAGA	CCCAAGTTGTCTTGCAGCAC
Putative transcriptional regulator	4.36516	0.291688	VPA0593	1.31722	0.170149	Positive	AAAAACGCGCTCCAGTTTCC	AAGGCAATGCGGTGTTCAAC
Spermidine/putrescine ABC transporter, periplasmic spermidine/putrescine-binding protein	5.01187	0.00608674	VP10329_05327	1.00173	0.13984	No significant correlation	GGCGGAGATTAAAGCGCAAG	CTCGGGTTGACAGGTTCCAA
Sulfite reductase [NADPH] flavoprotein alpha-component	3.80189	0.080766	cysJ	2.58471	0.0469056	Positive	TCAACCAACCCGACGGTAAG	AAACTGACCGCGGATGAGTT
Transcriptional regulator, MarR family	3.10456	0.00603878	VPBB_1747	1.31951	0.18618	Positive	AGTGTCGCGTCGTTACATGT	ATCCCGACTCTTTGCTCAGC
Transport ATP-binding protein MalK	5.64937	0.154442	VPBB_A1275	1.24617	0.0651966	Positive	CCAAGATGGCGCAATCATGG	AATACGACCTGCACCACCAG
Down-regulated proteins in VPX vs VPW	Flod change	Standard deviation	Gene	Flod change	Standard deviation	Correlation
30S ribomal protein S4	0.301995	0.0455533	rpsD	1.02811	0.17813	No significant correlation	CTCAGATAGACGACCGCGAC	CTGAAGCTTAGCCGTCGTGA
ABC transporter, ATP-binding protein	0.15417	0.0191691	VPA1495	1.18099	0.192999	No significant correlation	GTTCTCTGGTGGTTGGCGTA	AATCTCGGTCGTGCGAGATC
Aerobic glycerol-3-phphate dehydrogenase	0.0270396	0.175153	VP2388	1.19541	0.168566	No significant correlation	GCACAACTCTACCAGGCAGT	CGTCATCAACCCAGCAGTCT
Alcohol dehydrogenase, iron-dependent	0.0353183	0.160961	VIPARAN5034_0848	1.20999	0.112488	Negative	ACTCGGGCTTGCTTGACTAC	AACGCCGTAGCCTTTCTCAA
Butyryl-CoA dehydrogenase	0.105682	0.0865013	VPBB_2105	0.642826	0.19241	Positive	TCTTCTACCGTTGGTGTGCC	CTTCGGCTAGGCGAGGTAAG
Ferric aerobactin receptor	0.343558	0.114113	iutA	1.71119	0.107087	Negative	CCTGCGCTTAAGTCTTCCCA	GGCGCAGAAGCAAACATCAA
Iron-containing alcohol dehydrogenase	0.0253513	0.119731	VPA0829	0.752623	0.192661	Positive	CCCTGACTTCAGAACGGCAT	GGCCGCAATCATTCCCAATC
Ornithine decarboxylase, inducible	0.0519996	0.0383106	VPA1635	0.693756	0.137318	Positive	TACGCGCTTCGATACCAGTC	GATGCACGCATCGACTTCAC
Outer membrane protein OmpW	0.021677	0.180668	ompW VPA0096	0.610262	0.160275	Positive	GCTTGGTTTGACGTTTGGCT	ACTTACTTTGTGGCTCGCCA
Oxygen-insensitive NAD(P)H nitroreductase	0.0440555	0.248834	VPA1591	0.815072	0.0876754	Positive	CTTGCGCTTTAATCTCCGCC	GCGTTCACCAAAAGCCAAGT
Putative translation elongation factor G	0.0267917	0.295529	VPA0328	0.76977	0.180425	Positive	TTTGTCCCGGAGTGTCGATG	CGATGCCACGCACCATTTAG
Putative VgrG protein	0.398107	0.24706	VP1394	0.738413	0.0313793	Positive	GCTCAACTTTGCGCTCCAAA	TGAGTACGTACCGGAGCTGA
Tryptophanase	0.0258226	0.109478	tnaA VIPARK5030_A0059	0.61664	0.0658926	Positive	GACTCGGCTCGCTATTGTGA	TTGGCAGACATCGTGAGCAT
a When the flod change of gene expression> 1.2 and P <0.05 indicated that the genes were regarded as regulated
b Statistical analysis of flod change was performed using unpaired t-test
